# Supplementary material for: Pollock: fishing for cell states
Source: Bioinform Adv. 2022 May 13;2(1):vbac028. doi: 10.1093/bioadv/vbac028 (PMC9115775; doi:10.1093/bioadv/vbac028)
Supplement: vbac028_Supplementary_Data [file vbac028_supplementary_data.zip]

Archive with 14 entries (14 files):
- pollock_sup_fig_1.tiff
- pollock_sup_fig_2.tiff
- pollock_sup_fig_3.tiff
- pollock_sup_fig_4.tiff
- pollock_sup_fig_5.tiff
- pollock_sup_fig_6.tiff
- supplementary_figures.pdf
- Supplimentary_table_1.xlsx
- Supplimentary_table_2.xlsx
- Supplimentary_table_3.xlsx
- Supplimentary_table_4.xlsx
- Supplimentary_table_5.xlsx
- Supplimentary_table_6.xlsx
- Supplimentary_table_7.xlsx
