# Supplementary material for: Pollock: fishing for cell states
Source: Bioinform Adv. 2022 May 13;2(1):vbac028. doi: 10.1093/bioadv/vbac028 (PMC9115775; doi:10.1093/bioadv/vbac028)
Supplement: vbac028_Supplementary_Data [file vbac028_supplementary_data.zip › Supplimentary_table_1.xlsx]

## Sheet: Sheet1
Data type	Disease	Number of cells	Number of samples
scRNA-seq	BRCA	98564	30
scRNA-seq	CESC	31745	9
scRNA-seq	HNSCC	227195	33
scRNA-seq	Melanoma	52367	8
scRNA-seq	MMY	92446	31
scRNA-seq	PDAC	177089	58
snRNA-seq	BRCA	70679	12
snRNA-seq	CCRCC	79851	9
snRNA-seq	GBM	65782	10
snATAC-seq	BRCA	109002	12
snATAC-seq	CCRCC	123250	30
snATAC-seq	GBM	192699	19
