# Supplementary material for: Pollock: fishing for cell states
Source: Bioinform Adv. 2022 May 13;2(1):vbac028. doi: 10.1093/bioadv/vbac028 (PMC9115775; doi:10.1093/bioadv/vbac028)
Supplement: vbac028_Supplementary_Data [file vbac028_supplementary_data.zip › Supplimentary_table_2.xlsx]

## Sheet: Sheet1
Cell Type	Markers
Malignant (varies by disease/tissue)	EPCAM, KRT18, CDH1, MUC5AC, CA9, PAX8, VIM, MYC, ESR1, ESR2, CD24, AR, EGFR, KI67, TNFRSF17, SDC1, CD38, TNFRSF13B, IGHG1, IGHG3, IGHG4
Islet	INS, GCG, SST
Acinar	CTRB1, CELA3A, PRSS2
Endothelial	PECAM1
Fibroblast	TIMP1, FN1, POSTN, ACTA2, BST2, LY6D, COL6A1, SLC20A1, COL6A2, KRT16, CD9, S100A4, EMP1, LRRC8A, EPCAM, PDPN, ITGB1, PDGFRA, THY1
Erythrocyte	HBD, GYPA
Plasma	SDC1, IGHG1
B cells	CD19, MS4A1
CD8 T cells	CD8B, CD8A, CD3E, CD3D
CD4 T cells	CD4, CD3E, CD3D
NK	KLRF1, GZMA, NCAM1, NKG7
Mast	FCER1A, KIT, FCER2, ENPP3
Monocytes	CD14, FCGR3A, FCGR1A
T cells	CD3G+
Dendritic	ITGAX, CD1C, CD1A, FLT3, ZBTB46, XCR1, CLEC9A, IRF8, FLT3
Adipocyte	PNPLA2, CAV1, FABP4, COX4I1, LMNB1, PPARG, CEBPA, LEP
Epithelial	disease specific
Microglia	TMEM119, P2RY12, SLC2A5, TGFBR1, GPR34, SALL1, GAS6, MERTK, C1QA, C3, PROS1, CD68, ADGRE1, AIF1, CX3CR1, TREM2, ITGAM, SPI1, CSF1R, LAPTM5, RGS1, PTPRC
Neuron	FSTL5, GAD2, GRIN1, SYNPR, GABRG2, DLX5, SULT4A1, RBFOX3, CALY, SLC6A17, SLC32A1, CCK, GABRA1, CDH9, DLX6-AS1, KCNC2, MIR7-3HG, FRMPD4, CAMKV, PCP4L1
Oligodendryte	MBP, PLP1, CLDN11, MOG, KLK6, CNDP1, GJB1, MAG, NKX6-2, OPALIN, FOLH1, CARNS1, MOBP, ERMN, TMEM125, CNTN2, ENPP2, SH3GL3, MAL, TF, ST18, TPPP
Platelet	ITGA2B, PF4
Tuft	AVIL, BMX, AOC1, KCTD12, SH2D6, LIPG, DKK3, PLG, CORO2B
