# Supplementary material for: Pollock: fishing for cell states
Source: Bioinform Adv. 2022 May 13;2(1):vbac028. doi: 10.1093/bioadv/vbac028 (PMC9115775; doi:10.1093/bioadv/vbac028)
Supplement: vbac028_Supplementary_Data [file vbac028_supplementary_data.zip › Supplimentary_table_3.xlsx]

## Sheet: Sheet1
Available for download at https://zenodo.org/record/5895221
