# Supplementary material for: Pollock: fishing for cell states
Source: Bioinform Adv. 2022 May 13;2(1):vbac028. doi: 10.1093/bioadv/vbac028 (PMC9115775; doi:10.1093/bioadv/vbac028)
Supplement: vbac028_Supplementary_Data [file vbac028_supplementary_data.zip › Supplimentary_table_4.xlsx]

## Sheet: Sheet1
Cell Type	Markers
CD4 T cell - activated	CD3G+, CD4+ CD69+, CD28+, negartive for SELL, TCF7, CCR7, IL7R
CD4 T cell - exhausted	CD3G+, CD4+, PDCD1+
CD4 T cell - naive	CD3G+, CD4+, IL7R+, SELL, TCF7, CCR7
CD8 T cell - CTL	CD3G+, CD8A+, GZMA+
CD 8 T cell - exhausted	CD3G+, CD8A+, PDCD1+, LAG3+
CD8 T cell - pre-exhausted	CD3G+, CD8A+, GZMK+
CD8 T cell - proliferating	CD3G+, CD8A+, MKI67+, TOP2A+
Mast	KIT+, FCER1A+
Monocyte/Macrophage	CD14+ or FCGR3A+, LYZ+
NK	NCAM1+, NKG7+ , GNLY+
NKT	NCAM1+, NKG7+, GNLY+, CD3G+
Plasma	SDC1+
Treg (T-regulatory)	CD3G+, FOXP3+, IL2RA+, CTLA4+
cDC1 (classical type 1 DC)	BATF3+
cDC2 (classical type 1 DC)	IDO1+
pDC (plasmacytoid dendritic cell)	IL3RA+
