# Supplementary material for: Pollock: fishing for cell states
Source: Bioinform Adv. 2022 May 13;2(1):vbac028. doi: 10.1093/bioadv/vbac028 (PMC9115775; doi:10.1093/bioadv/vbac028)
Supplement: vbac028_Supplementary_Data [file vbac028_supplementary_data.zip › Supplimentary_table_7.xlsx]

## Sheet: Supplimentary_table_7
cell state	PanglaoDB cell state	# shared genes	# PanglaoDB cell state genes	% shared	shared genes
Treg	T regulatory cells	6	21	0.285714	CD4,CTLA4,FOXP3,IKZF2,IL2RA,TNFRSF4
B cell	B cells	26	98	0.265306	BANK1,BCL11A,BLNK,CD19,CD22,CD40,CD79A,CD79B,EAF2,EBF1,FAM129C,FCER2,FCMR,FCRLA,HVCN1,IGHD,IGHM,MS4A1,PAX5,POU2AF1,RALGPS2,SPIB,SWAP70,TNFRSF13B,TNFRSF13C,VPREB3
pDC	Plasmacytoid dendritic cells	14	55	0.254545	BCL11A,BLNK,CLEC4C,CUX2,FAM129C,IL3RA,IRF8,LAMP5,LILRA4,PTCRA,SERPINF1,SLC15A4,SPIB,ZFAT
NK	NK cells	11	80	0.1375	CD247,FCGR3A,FGFBP2,HOPX,ITGAM,KLRF1,LAIR2,NCR1,NCR3,SPON2,TXK
Mast	Mast cells	19	142	0.133803	BTK,CPA3,CTSG,HDC,HPGDS,IL1RL1,KIT,LTC4S,MAOB,MITF,MLPH,MS4A2,OSBPL8,RAB27B,RGS13,SLC45A3,TPSAB1,TPSB2,VWA5A
CD8 T cell - CTL	T cytotoxic cells	1	8	0.125	CD8A
CD8 T cell - exhausted	T cytotoxic cells	1	8	0.125	CD8A
CD8 T cell - preexhausted	T cytotoxic cells	1	8	0.125	CD8A
Plasma	Plasma cells	9	86	0.104651	CD24,IGHA1,IGHG1,IGHG2,IGKC,JCHAIN,MS4A4A,MZB1,SSR4
cDC2	Dendritic cells	11	121	0.0909091	AXL,CD86,CLEC7A,CX3CR1,CXCL16,CXCL8,FCER1A,NR4A3,RNASE6,SIRPA,VSIG4
Monocyte/Macrophage	Macrophages	11	128	0.0859375	C5AR1,CLEC7A,FCGR1A,FPR1,GPNMB,LILRB4,MS4A7,SLC11A1,SLC15A3,SLC7A7,TREM2
CD4 T cell - exhausted	T helper cells	5	60	0.0833333	CD4,ICOS,KLRB1,NFATC2,NR3C1
CD4 T cell - activated	T helper cells	3	60	0.05	CCR7,CD40LG,KLRB1
NKT	Natural killer T cells	1	23	0.0434783	GZMB
CD4 T cell	T helper cells	2	60	0.0333333	NR3C1,RORA
cDC1	Dendritic cells	3	121	0.0247934	CD180,CD209,DAB2
CD8 T cell - proliferating	T cytotoxic cells	0	8	0
